# Supplementary material for: Nicotinamide Inhibits CD4+ T-Cell Activation and Function
Source: Cells. 2025 Apr 8;14(8):560. doi: 10.3390/cells14080560 (PMC12025565; doi:10.3390/cells14080560)
Supplement: Supplementary file 1 [file cells-14-00560-s001.zip]

Archive with 8 entries (8 files):
- Figure legends supplemental figures.pdf
- Figure S1.pdf
- Figure S2.pdf
- Figure S3.pdf
- Figure S4.pdf
- Figure S5.pdf
- Figure S6.pdf
- Supplementary table S1.pdf
